# Supplementary material for: Psychological distress and its associated factors among cancer patients in Nepal: A cross-sectional study
Source: PLOS Ment Health. 2026 Mar 6;3(3):e0000419. doi: 10.1371/journal.pmen.0000419 (PMC12965590; doi:10.1371/journal.pmen.0000419)
Supplement: S1 Data — (XLSX) [file pmen.0000419.s001.xlsx]

## Sheet: Dataset
Age_CAT (0=Less than 40, 1=40-59, 2=60 and above)	Sex_CAT (0=Male, 1=Female)	Ethnicity_CAT (0=Brahman, 1=Chhetri, 2=Janajati, 3=Others)	MaritalStatus_CAT (0=Single, 1=Married, 2=Divorced, 3=Widowed, 4=Others)	Education_CAT (0=Upto5, 1=6-12, 2=13 or more)	Province_CAT (0=Bagmati, 1=Others)	Residence_CAT_Rural_Urban	EconomicallyActiveMembers_CAT (0=0, 1=1, 2=2, 3=3 or more)	OccupationBefore (0=Farmer, 1=Labor, 2=Govt, 3=Pvt, 4=Selfemployed, 5=Retired, 6=Student, 7=NoJob, 8=Other)	OccupationAfter (0=Farmer, 1=Labor, 2=Govt, 3=Pvt, 4=Selfemployed, 5=Retired, 6=Student, 7=NoJob, 8=Other)	Number_ChildrenLessThan18years	Children_CAT (0=0, 1=1, 2=2, 3=3 or more)	Number_Adults18-64years	Adults_CAT (0=lessthan4, 1=4-5, 2=6 or more)	Number_OldAge65years and above	Oldies_CAT (0=0, 1=1, 2=2 or more)	OECD_scale_children	OECD_scale_adult	OECD_scale_oldies	TotalOECDScale	Household_Size	HouseholdSize_CAT (0=1-4, 1=5-8, 2=9 or more)	MonthlyIncome	Income_Category2 (0=upto 50K, 1=above 50K)	MonthlyExpenditure	MonthlySaving	Insurance under NHIP	Received 1 lakh from Bipanna Nagarik Kosh	Number of health facility visited	Number_HealthFacilityVisited_CAT (0=1, 1=2, 2=3, 3=4 or more)	Cancer diagnosed (0=Breast, 1=Cervical, 2=Lung, 3=Prostate, 4=Others)	Cancer diagnosed_Other	Duration_Diagnosis (0=more than 2 years, 1=1-2 years, 2=6-12mths, 3=Less than 6mths)	Stage_Diagnosis (0=First, 1=Second, 2=Third, 3=Fourth)	Treatment Received	Chemotherapy (0)	Radiotherapy (1)	Surgery (2)	Hormonal (3)	Supportive (4)	Others (5)	None (6)	Number of treatment cycles_chemotherapy	Chemotherapy_Cycles_CAT (0=1-3, 1=4-6, 2=7-9, 3=10 or more)	Number of treatment cycles completed for radiotherapy	Radiotherapy_Cycles_CAT (0=1-10, 1=11-20, 2=more than 20 fractions)	Other cronic diseases? (0=No, 1=Yes)	Other/s	expense_consultation_1m	expense_diagnostic_1m
1	1	1	3	0	0	U	1	0	7	0	0	1	0	0	0		1		1	1	0	25000	0	10000	15000	1	1	3	2	4	Ovarian cancer	2	2	0	1	0	0	0	0	0	0	1	0			0		1500	5000
1	1	3	1	0	1	U	1	7	7	1	1	4	1	0	0	0.3	2.5		2.8	5	1	15000	0	15000	0	1	1	2	1	1		3	2	0 1	1	1	0	0	0	0	0	3	0	12	1	1	Thyroid, Piles, Gastritis.	600	3000
1	1	1	1	0	0	U	1	7	7	0	0	2	0	0	0		1.5		1.5	2	0	200000	1	35000	165000	1	0	3	2	1		0	0	2		0	1	0	0	0	0					0		750	12000
1	1	1	1	1	0	R	2	4	7	1	1	3	0	0	0	0.3	2		2.3	4	0	50000	0	45000	5000	1	0	3	2	1		3	2	6		0	0	0	0	0	1					0		1500	25000
2	1	2	1	0	0	R	3	0	7	2	2	4	1	1	1	0.6	2.5	0.5	3.6	7	1	150000	1	70000	80000	0	1	2	1	1		3	0	0 1	1	1	0	0	0	0	0	4	1	12	1	0		150	0
2	1	2	3	0	0	U	1	0	7	0	0	1	0	0	0		1		1	1	0	5000	0	5000	0	0	1	2	1	4	Liver cancer	2	3	0	1	0	0	0	0	0	0	11	3			0		200	3000
2	0	2	1	1	0	R	2	4	7	0	0	7	2	0	0		4		4	7	1	80000	1	50000	30000	1	1	1	0	0		3	2	0 2	1	0	1	0	0	0	0	1	0			0		400	0
1	1	2	1	0	0	R	1	0	7	1	1	4	1	1	1	0.3	2.5	0.5	3.3	6	1	5000	0	20000	-15000	1	0	3	2	1		3	0	2		0	1	0	0	0	0					0		150	5000
1	1	1	1	1	0	R	0	4	7	1	1	3	0	0	0	0.3	2		2.3	4	0	0	0	40000	-40000	1	0	4	3	1		3	2	0	1	0	0	0	0	0	0	1	0			0		700	27000
0	0	3	0	1	1	R	0	6	7	2	2	3	0	1	1	0.6	2	0.5	3.1	6	1	0	0	20000	-20000	1	1	2	1	4	Blood cancer	2	1	0	1	0	0	0	0	0	0	4	1			0		200	3200
2	0	2	1	0	0	U	3	0	7	4	3	6	2	0	0	1.2	3.5		4.7	10	2	40000	0	25000	15000	0	1	3	2	4	Intestine cancer	2	1	0	1	0	0	0	0	0	0	9	2			0		2000	0
2	1	0	1	2	0	U	3	2	5	0	0	1	0	2	2		1	1	2	3	0	40000	0	80000	-40000	1	1	2	1	0		0	1	0 5	1	0	0	0	0	1	0	9	2			0		0	15000
1	1	2	1	1	1	U	1	7	7	2	2	6	2	0	0	0.6	3.5		4.1	8	1	50000	0	100000	-50000	0	0	5	3	4	Ovarian cancer	3	2	6		0	0	0	0	0	1					0		900	5085
1	0	0	1	0	0	U	2	0	7	1	1	5	1	0	0	0.3	3		3.3	6	1	50000	0	40000	10000	1	0	2	1	2		3	1	0	1	0	0	0	0	0	0	2	0			0		100	50000
1	1	0	1	0	0	U	3	7	7	0	0	4	1	0	0		2.5		2.5	4	0	50000	0	80000	-30000	0	1	2	1	0		0	1	0 5	1	0	0	0	0	1	0	8	2			0		100	12000
0	0	2	0	2	0	U	1	6	6	0	0	3	0	0	0		2		2	3	0	40000	0	25000	15000	0	1	3	2	4	Oral cancer	2	1	6		0	0	0	0	0	1					0		100	15000
0	1	2	1	1	0	U	3	7	7	1	1	2	0	2	2	0.3	1.5	1	2.8	5	1	40000	0	30000	10000	1	1	3	2	4	Uterine cancer	1	1	0 3	1	0	0	1	0	0	0	8	2			0		100	12000
0	0	3	0	2	1	U	1	6	6	0	0	4	1	0	0		2.5		2.5	4	0	30000	0	15000	15000	0	1	5	3	4	Colon cancer	3	1	4		0	0	0	1	0	0					0		100	12000
2	0	0	1	0	1	U	1	7	7	2	2	3	0	0	0	0.6	2		2.6	5	1	25000	0	15000	10000	0	1	5	3	3		1	1	4		0	0	0	1	0	0					0		100	12000
2	0	0	1	0	1	R	3	7	7	1	1	2	0	1	1	0.3	1.5	0.5	2.3	4	0	50000	0	30000	20000	0	1	4	3	2		1	1	0	1	0	0	0	0	0	0	8	2			0		200	10000
2	0	1	1	0	1	U	1	7	7	3	3	2	0	1	1	0.9	1.5	0.5	2.9	6	1	30000	0	15000	15000	0	1	3	2	3		1	1	0 5	1	0	0	0	0	1	0	8	2			0		100	10000
2	0	1	1	0	0	U	1	4	7	2	2	3	0	0	0	0.6	2		2.6	5	1	40000	0	20000	20000	1	1	2	1	4	Intestine cancer	3	1	6		0	0	0	0	0	1					0		500	15000
1	1	0	1	1	1	U	1	7	7	0	0	4	1	0	0		2.5		2.5	4	0	40000	0	20000	20000	0	1	3	2	0		1	1	0	1	0	0	0	0	0	0	9	2			0		300	10000
1	1	0	1	1	0	U	3	7	7	1	1	2	0	0	0	0.3	1.5		1.8	3	0	30000	0	20000	10000	0	1	2	1	0		0	1	0 4 5	1	0	0	0	1	1	0	9	2			0		300	5000
2	1	3	1	0	1	R	3	7	7	1	1	2	0	1	1	0.3	1.5	0.5	2.3	4	0	50000	0	40000	10000	0	1	4	3	4	Uterine cancer	3	1	5		0	0	0	0	1	0					0		100	10000
2	0	0	1	0	1	U	3	7	7	0	0	3	0	0	0		2		2	3	0	50000	0	40000	10000	0	1	3	2	2		3	1	6		0	0	0	0	0	1					0		200	5000
2	1	2	1	0	1	U	3	7	7	0	0	3	0	0	0		2		2	3	0	80000	1	40000	40000	0	1	3	2	0		1	1	0	1	0	0	0	0	0	0	8	2			0		300	10000
2	0	3	1	0	1	R	1	0	7	1	1	3	0	0	0	0.3	2		2.3	4	0	30000	0	17000	13000	0	1	3	2	4	Intestine cancer	1	1	0	1	0	0	0	0	0	0	9	2			0		200	5000
2	0	1	1	0	1	R	1	7	7	3	3	2	0	1	1	0.9	1.5	0.5	2.9	6	1	30000	0	15000	15000	0	1	3	2	3		1	1	0	1	0	0	0	0	0	0	8	2			0		200	10000
2	0	2	1	0	1	U	1	0	7	2	2	3	0	0	0	0.6	2		2.6	5	1	40000	0	25000	15000	0	1	2	1	4	Intestine cancer	3	1	4 5		0	0	0	1	1	0					0		100	5000
1	1	1	1	0	1	U	3	7	7	2	2	2	0	0	0	0.6	1.5		2.1	4	0	40000	0	20000	20000	0	1	3	2	0		1	1	0	1	0	0	0	0	0	0	9	2			0		200	5000
2	0	2	3	1	0	U	3	2	5	2	2	4	1	1	1	0.6	2.5	0.5	3.6	7	1	40000	0	30000	10000	1	1	3	2	2		3	0	0 5	1	0	0	0	0	1	0	3	0			0		4000	16000
1	1	0	1	0	1	U	1	7	8	0	0	4	1	1	1		2.5	0.5	3	5	1	50000	0	20000	30000	0	1	4	3	0		3	1	0 1 2	1	0	1	0	0	0	0	4	1			1	Chronic gastritis	250	75000
0	0	2	0	2	1	U	3	6	6	0	0	6	2	0	0		3.5		3.5	6	1	40000	0	50000	-10000	1	1	5	3	4	Head and neck cancer	3	2	0 1	1	1	0	0	0	0	0	3	0	1	0	0		200	40000
2	0	2	1	0	0	U	2	1	7	2	2	4	1	1	1	0.6	2.5	0.5	3.6	7	1	30000	0	30000	0	1	0	5	3	2		1	2	6		0	0	0	0	0	1					1	Heart	100	0
2	1	2	1	0	1	R	1	0	8	2	2	4	1	0	0	0.6	2.5		3.1	6	1	50000	0	40000	10000	1	1	2	1	2		2	2	0	1	0	0	0	0	0	0	7	2			1	Piles	100	0
1	1	2	1	1	0	R	0	4	8	1	1	3	0	0	0	0.3	2		2.3	4	0	0	0	35000	-35000	1	1	5	3	1		3	2	0	1	0	0	0	0	0	0	1	0			0
1	1	2	1	0	1	U	1	7	7	0	0	4	1	0	0		2.5		2.5	4	0	80000	1	55000	25000	0	1	5	3	1		2	2	0 1	1	1	0	0	0	0	0	7	2	1	0	0		50	70000
1	1	2	1	0	0	U	2	7	7	0	0	4	1	0	0		2.5		2.5	4	0	60000	1	25000	35000	1	1	1	0	4	Intestine cancer	2	2	0	1	0	0	0	0	0	0	11	3			0		150	0
1	1	0	1	0	1	U	2	0	7	0	0	3	0	0	0		2		2	3	0	50000	0	40000	10000	1	1	6	3	1		0	0	6		0	0	0	0	0	1					0		200	10500
1	1	2	1	0	0	R	1	7	7	0	0	4	1	0	0		2.5		2.5	4	0	15000	0	10000	5000	0	1	2	1	4	Neck cancer	3	1	0 1	1	1	0	0	0	0	0	6	1	34	2	0		200	0
1	0	2	1	1	0	U	0	8	7	1	1	3	0	2	2	0.3	2	1	3.3	6	1	0	0	30000	-30000	0	1	3	2	4	Intestine cancer	1	2	0 1	1	1	0	0	0	0	0	16	3	27	2	0
1	1	2	1	0	0	U	1	7	7	0	0	3	0	0	0		2		2	3	0	80000	1	50000	30000	1	1	2	1	0		2	2	6		0	0	0	0	0	1					0		200	22000
1	1	2	1	0	1	R	1	0	7	2	2	3	0	1	1	0.6	2	0.5	3.1	6	1	50000	0	30000	20000	0	1	2	1	1		3	2	0	1	0	0	0	0	0	0	9	2			0
0	1	2	1	1	0	U	3	7	7	2	2	2	0	2	2	0.6	1.5	1	3.1	6	1	50000	0	30000	20000	1	1	1	0	0		3	0	0	1	0	0	0	0	0	0	2	0			0		250	24000
1	1	0	1	1	0	U	1	7	7	1	1	2	0	0	0	0.3	1.5		1.8	3	0	40000	0	30000	10000	1	1	3	2	1		3	1	4		0	0	0	1	0	0					0		100	0
1	1	0	1	1	1	U	1	8	8	2	2	2	0	2	2	0.6	1.5	1	3.1	6	1	20000	0	25000	-5000	1	1	2	1	0		1	0	0 1 2	1	1	1	0	0	0	0	17	3	30	2	0		350	0
1	1	2	1	0	1	U	1	0	8	0	0	4	1	0	0		2.5		2.5	4	0	30000	0	30000	0	1	1	2	1	1		2	2	0	1	0	0	0	0	0	0	10	3			0		200	16500
0	1	2	1	1	1	U	1	8	7	1	1	2	0	0	0	0.3	1.5		1.8	3	0	40000	0	30000	10000	0	1	2	1	1		3	1	0	1	0	0	0	0	0	0	2	0			0		100	0
2	1	2	1	1	0	U	2	2	2	1	1	4	1	1	1	0.3	2.5	0.5	3.3	6	1	80000	1	40000	40000	1	1	4	3	4	Bone and lungs cancer	0	3	0	1	0	0	0	0	0	0	16	3			0		50	50000
1	1	0	1	0	0	R	2	0	7	0	0	3	0	0	0		2		2	3	0	50000	0	30000	20000	1	1	1	0	0		3	0	0	1	0	0	0	0	0	0	3	0			0		200	80000
0	1	3	1	0	1	R	1	7	7	0	0	3	0	0	0		2		2	3	0	40000	0	25000	15000	1	1	2	1	0		2	0	0	1	0	0	0	0	0	0	9	2			0		50	17800
1	1	2	1	2	0	U	1	4	8	1	1	3	0	0	0	0.3	2		2.3	4	0	40000	0	25000	15000	1	1	7	3	0		3	2	0	1	0	0	0	0	0	0	4	1			0		850	0
2	1	2	3	0	0	U	2	7	7	2	2	2	0	1	1	0.6	1.5	0.5	2.6	5	1	50000	0	30000	20000	1	1	4	3	4	Gall bladder cancer	3	3	6		0	0	0	0	0	1					0		200	115000
1	1	1	1	1	0	U	1	0	7	1	1	2	0	1	1	0.3	1.5	0.5	2.3	4	0	50000	0	30000	20000	1	1	1	0	0		3	0	0	1	0	0	0	0	0	0	3	0			0		100	15000
1	0	3	1	0	1	U	2	0	7	4	3	5	1	1	1	1.2	3	0.5	4.7	10	2	50000	0	20000	30000	0	1	1	0	2		2	3	0	1	0	0	0	0	0	0	12	3			0		100	50000
2	1	2	1	0	1	R	1	7	7	3	3	3	0	1	1	0.9	2	0.5	3.4	7	1	35000	0	16000	19000	0	1	2	1	0		1	1	0	1	0	0	0	0	0	0	4	1			0		150	30000
1	1	2	1	0	1	U	2	7	7	2	2	6	2	0	0	0.6	3.5		4.1	8	1	30000	0	30000	0	1	1	4	3	4	Gall bladder cancer	2	2	0	1	0	0	0	0	0	0	2	0			0		200	0
0	1	1	1	0	0	U	2	0	0	1	1	3	0	0	0	0.3	2		2.3	4	0	50000	0	35000	15000	0	1	1	0	0		0	1	0 1	1	1	0	0	0	0	0	6	1	25	2	0		100	800
1	0	2	1	0	0	R	2	8	7	1	1	3	0	1	1	0.3	2	0.5	2.8	5	1	30000	0	60000	-30000	1	0	2	1	4	Intestine cancer	3	2	0	1	0	0	0	0	0	0	2	0			0		100	0
1	1	2	1	1	1	R	1	0	8	1	1	5	1	0	0	0.3	3		3.3	6	1	15000	0	20000	-5000	0	1	2	1	0		1	0	0 1 4	1	1	0	0	1	0	0	17	3	19	1	0		50	0
1	1	0	1	0	1	U	2	7	7	0	0	4	1	0	0		2.5		2.5	4	0	30000	0	20000	10000	1	1	4	3	1		3	0	2		0	1	0	0	0	0					0		150	0
1	0	1	1	1	0	U	1	8	7	1	1	4	1	0	0	0.3	2.5		2.8	5	1	50000	0	35000	15000	1	1	1	0	3		2	1	0	1	0	0	0	0	0	0	3	0			0		200	60000
1	1	1	1	1	0	R	1	7	7	2	2	2	0	0	0	0.6	1.5		2.1	4	0	35000	0	20000	15000	1	1	1	0	0		3	2	0	1	0	0	0	0	0	0	6	1			0		300	150000
0	0	1	1	2	0	U	2	1	7	1	1	3	0	2	2	0.3	2	1	3.3	6	1	60000	1	35000	25000	1	1	2	1	2		2	2	0	1	0	0	0	0	0	0	16	3			0		500	115000
2	0	0	1	0	0	U	2	7	7	1	1	4	1	0	0	0.3	2.5		2.8	5	1	70000	1	30000	40000	1	1	1	0	2		3	1	0	1	0	0	0	0	0	0	6	1			0		300	60000
1	1	1	1	0	1	U	2	7	7	0	0	4	1	0	0		2.5		2.5	4	0	40000	0	15000	25000	0	1	2	1	4	Ulcer	2	1	0	1	0	0	0	0	0	0	20	3			0		200	65000
0	1	2	0	2	1	U	2	3	3	0	0	4	1	0	0		2.5		2.5	4	0	50000	0	45000	5000	0	1	1	0	4	Thyroid papillary cancer	0	0	1		1	0	0	0	0	0			2	0	0		1500	8575
1	1	0	1	0	1	U	1	7	7	0	0	4	1	0	0		2.5		2.5	4	0	30000	0	30000	0	1	1	3	2	1		3	0	0 2	1	0	1	0	0	0	0	6	1			0		50	0
1	0	2	3	0	0	U	2	1	7	0	0	3	0	0	0		2		2	3	0	30000	0	20000	10000	0	1	2	1	3		2	0	0 2	1	0	1	0	0	0	0	3	0			0		150	0
1	1	0	1	0	0	U	1	0	7	1	1	3	0	1	1	0.3	2	0.5	2.8	5	1	40000	0	25000	15000	1	1	1	0	1		3	1	0	1	0	0	0	0	0	0	2	0			0		200	80000
0	1	2	1	2	1	U	1	7	7	0	0	4	1	0	0		2.5		2.5	4	0	35000	0	20000	15000	1	1	4	3	0		3	1	0	1	0	0	0	0	0	0	3	0			0		200	0
1	1	0	1	0	1	U	1	7	7	0	0	5	1	0	0		3		3	5	1	50000	0	50000	0	0	1	2	1	4	Ovarian cancer	3	2	0	1	0	0	0	0	0	0	3	0			0		200	50000
1	1	2	1	1	1	U	2	7	7	0	0	6	2	1	1		3.5	0.5	4	7	1	50000	0	40000	10000	0	1	1	0	4	Mouth cancer	2	3	1 2		1	1	0	0	0	0			30	2	0		350	0
0	1	1	3	0	0	R	1	0	7	1	1	1	0	0	0	0.3	1		1.3	2	0	30000	0	25000	5000	1	0	2	1	1		3	1	5		0	0	0	0	1	0					0
1	1	2	1	0	1	U	2	0	7	0	0	7	2	2	2		4	1	5	9	2	50000	0	35000	15000	0	1	1	0	0		3	2	0 2	1	0	1	0	0	0	0	4	1			0		100	0
1	1	2	1	1	0	U	3	3	3	0	0	4	1	0	0		2.5		2.5	4	0	500000	1	400000	100000	0	1	1	0	1		3	1	0	1	0	0	0	0	0	0	3	0			1	Kidney	200	0
2	0	2	0	2	0	R	3	3	7	1	1	5	1	1	1	0.3	3	0.5	3.8	7	1	110000	1	80000	30000	0	1	3	2	2		2	1	0	1	0	0	0	0	0	0	6	1			0		300	10000
2	0	2	1	0	1	U	1	0	7	3	3	4	1	2	2	0.9	2.5	1	4.4	9	2	15000	0	15000	0	0	1	3	2	4	Throat cancer	3	2	4		0	0	0	1	0	0					0		50	0
2	1	2	1	0	0	U	2	0	7	2	2	2	0	2	2	0.6	1.5	1	3.1	6	1	35000	0	35000	0	0	1	2	1	4	Ovarian cancer	3	2	0	1	0	0	0	0	0	0	3	0			0		200	40000
1	1	3	1	1	0	U	2	4	4	1	1	3	0	0	0	0.3	2		2.3	4	0	100000	1	50000	50000	1	0	1	0	0		1	1	0	1	0	0	0	0	0	0	24	3			0		5000	0
1	0	2	1	1	0	R	2	0	7	1	1	3	0	2	2	0.3	2	1	3.3	6	1	60000	1	55000	5000	1	0	4	3	4	Oesophagus cancer	1	1	0 1	1	1	0	0	0	0	0	8	2	9	0	1	COPD	850	16000
2	0	3	1	1	1	U	2	1	1	2	2	2	0	2	2	0.6	1.5	1	3.1	6	1	50000	0	50000	0	1	1	3	2	4	Toungue cancer	0	0	0 1 2	1	1	1	0	0	0	0	6	1	5	0	0		600	4500
1	0	2	1	0	0	U	3	0	7	0	0	4	1	0	0		2.5		2.5	4	0	50000	0	30000	20000	0	1	2	1	4	Throat cancer	1	1	0 1 2	1	1	1	0	0	0	0	17	3	17	1	0		50	0
2	0	0	1	0	1	U	2	0	7	2	2	2	0	2	2	0.6	1.5	1	3.1	6	1	120000	1	75000	45000	1	1	4	3	2		0	1	0 1	1	1	0	0	0	0	0	9	2	9	0	1	CoPD	500	1500
1	1	0	1	1	1	U	2	3	7	1	1	2	0	2	2	0.3	1.5	1	2.8	5	1	50000	0	40000	10000	1	1	3	2	0		1	0	0 1	1	1	0	0	0	0	0	9	2	9	0	0		450	4500
1	1	0	1	0	1	R	2	0	0	1	1	2	0	2	2	0.3	1.5	1	2.8	5	1	40000	0	25000	15000	0	0	3	2	1		2	0	0 1	1	1	0	0	0	0	0	8	2	8	0	0		150	3000
0	1	2	1	0	1	R	2	0	0	1	1	2	0	2	2	0.3	1.5	1	2.8	5	1	70000	1	60000	10000	0	1	3	2	4	Ovarian cancer	1	0	0	1	0	0	0	0	0	0	2	0			0		250	3000
0	0	1	0	2	1	R	3	6	6	2	2	4	1	2	2	0.6	2.5	1	4.1	8	1	150000	1	100000	50000	0	1	1	0	4	Sigmoid Colon Cancer	3	1	0 2	1	0	1	0	0	0	0	6	1			0		100	1600
1	0	0	1	1	1	U	0	4	7	2	2	1	0	1	1	0.6	1	0.5	2.1	4	0	0	0	50000	-50000	1	0	2	1	4	Stomach cancer	1	2	0	1	0	0	0	0	0	0	5	1			0		100	10000
2	1	2	1	0	1	U	2	7	7	1	1	3	0	2	2	0.3	2	1	3.3	6	1	70000	1	25000	45000	1	0	3	2	1		2	2	0	1	0	0	0	0	0	0	3	0			1	Arthritis	100	50000
1	1	0	1	1	1	R	1	0	7	0	0	3	0	1	1		2	0.5	2.5	4	0	90000	1	60000	30000	0	1	2	1	4	Stomach cancer	3	1	0 2	1	0	1	0	0	0	0	4	1			1	BP	2000	0
2	1	0	1	0	1	U	3	7	7	1	1	3	0	1	1	0.3	2	0.5	2.8	5	1	80000	1	30000	50000	0	1	1	0	0		2	0	0 1 2	1	1	1	0	0	0	0	16	3	20	1	0		100	800
1	1	0	1	0	1	U	2	7	7	2	2	2	0	1	1	0.6	1.5	0.5	2.6	5	1	25000	0	25000	0	0	1	5	3	4	Brain tumor	3	1	2		0	1	0	0	0	0					0		3000
2	0	2	3	1	1	U	3	2	5	2	2	4	1	1	1	0.6	2.5	0.5	3.6	7	1	38000	0	35000	3000	1	1	3	2	2		3	0	0 5	1	0	0	0	0	1	0	3	0			0		1900	16500
1	1	2	1	1	1	U	0	4	8	1	1	3	0	0	0	0.3	2		2.3	4	0	0	0	45000	-45000	1	1	5	3	1		3	2	0	1	0	0	0	0	0	0	1	0			0
1	0	2	1	1	0	R	0	8	7	1	1	3	0	2	2	0.3	2	1	3.3	6	1	0	0	45000	-45000	0	1	3	2	4	Intestine cancer	1	2	0 1	1	1	0	0	0	0	0	16	3	27	2	0
0	1	0	1	1	0	U	1	8	8	2	2	2	0	2	2	0.6	1.5	1	3.1	6	1	18000	0	15000	3000	1	1	2	1	0		1	0	0 1 2	1	1	1	0	0	0	0	17	3	30	2	0		400
2	1	2	3	1	0	U	2	7	7	0	0	3	0	1	1		2	0.5	2.5	4	0	75000	1	75000	0	1	1	2	1	4	Pancrease cancer	3	3	0	1	0	0	0	0	0	0	4	1			0
1	1	2	1	0	1	R	3	7	7	0	0	3	0	0	0		2		2	3	0	75000	1	75000	0	0	1	3	2	0		1	1	0	1	0	0	0	0	0	0	8	2			0		200	10500
0	0	1	0	1	1	R	1	6	6	1	1	2	0	1	1	0.3	1.5	0.5	2.3	4	0	25000	0	25000	0	1	0	4	3	4	Nose cancer	3	2	0 1	1	1	0	0	0	0	0	3	0	4	0	0		200	60000
1	1	0	1	0	1	U	1	7	7	0	0	4	1	0	0		2.5		2.5	4	0	25000	0	25000	0	1	1	3	2	1		3	0	0 2	1	0	1	0	0	0	0	6	1			0		200
2	1	2	1	0	1	R	2	7	7	1	1	3	0	2	2	0.3	2	1	3.3	6	1	65000	1	65000	0	1	0	3	2	1		2	2	0	1	0	0	0	0	0	0	3	0			1	Arthritis	250	35000
1	1	2	1	1	1	U	1	7	7	2	2	6	2	0	0	0.6	3.5		4.1	8	1	45000	0	45000	0	0	0	5	3	4	Ovarian cancer	3	2	6		0	0	0	0	0	1					0		800	5000
0	0	2	0	2	1	R	1	6	6	0	0	3	0	0	0		2		2	3	0	38000	0	50000	-12000	0	1	3	2	4	Oral cancer	2	1	6		0	0	0	0	0	1					0		500	15500
1	1	0	1	1	1	U	1	7	7	0	0	4	1	0	0		2.5		2.5	4	0	35000	0	35000	0	0	1	3	2	0		1	1	0	1	0	0	0	0	0	0	9	2			0		200	10500
1	1	0	1	0	1	U	1	7	7	1	1	4	1	0	0	0.3	2.5		2.8	5	1	15000	0	25000	-10000	0	1	2	1	1		2	2	0 2	1	0	1	0	0	0	0	6	1			1	Gastritis, tumor	200
2	0	0	1	0	0	R	2	7	7	1	1	4	1	0	0	0.3	2.5		2.8	5	1	65000	1	75000	-10000	1	1	1	0	2		3	1	0	1	0	0	0	0	0	0	6	1			0		450	150000
2	0	0	1	1	0	U	1	2	5	1	1	6	2	2	2	0.3	3.5	1	4.8	9	2	48000	0	40000	8000	0	1	2	1	4	Neck cancer	3	2	0 1	1	1	0	0	0	0	0	3	0	28	2	0		350
2	1	1	3	0	0	U	3	7	7	5	3	3	0	1	1	1.5	2	0.5	4	9	2	148000	1	100000	48000	1	1	3	2	4	Intestine cancer	3	0	0	1	0	0	0	0	0	0	3	0			0		300
2	0	2	3	1	1	U	1	7	7	3	3	3	0	1	1	0.9	2	0.5	3.4	7	1	45000	0	60000	-15000	1	1	3	2	2		3	2	0	1	0	0	0	0	0	0	6	1			0		350	40000
1	1	1	1	1	0	U	1	7	7	1	1	3	0	1	1	0.3	2	0.5	2.8	5	1	35000	0	45000	-10000	0	1	2	1	0		2	1	0 2	1	0	1	0	0	0	0	7	2			0		500
2	0	2	1	1	0	U	2	4	7	1	1	5	1	0	0	0.3	3		3.3	6	1	20000	0	30000	-10000	0	1	2	1	4	Intestine cancer	3	0	0	1	0	0	0	0	0	0	3	0			0		300
1	0	1	1	1	0	U	1	8	7	1	1	4	1	0	0	0.3	2.5		2.8	5	1	45000	0	55000	-10000	1	1	1	0	3		2	1	0	1	0	0	0	0	0	0	3	0			0		350	50000
1	0	2	1	0	0	U	3	0	7	0	0	4	1	0	0		2.5		2.5	4	0	48000	0	48000	0	0	1	2	1	4	Throat cancer	1	1	0 1 2	1	1	1	0	0	0	0	17	3	17	1	0		200
1	0	2	3	0	0	U	2	1	7	0	0	3	0	0	0		2		2	3	0	25000	0	35000	-10000	0	1	2	1	3		2	0	0 2	1	0	1	0	0	0	0	3	0			0		300
0	1	2	1	2	1	U	1	7	7	0	0	4	1	0	0		2.5		2.5	4	0	30000	0	40000	-10000	1	1	4	3	0		3	1	0	1	0	0	0	0	0	0	3	0			0		350
1	0	2	1	1	1	U	1	2	2	2	2	5	1	0	0	0.6	3		3.6	7	1	75000	1	85000	-10000	1	1	6	3	4	Intestine cancer	1	0	0 2	1	0	1	0	0	0	0	3	0			0		900	60000
0	1	3	0	1	1	R	3	0	7	0	0	5	1	2	2		3	1	4	7	1	45000	0	55000	-10000	0	0	3	2	0		3	1	0	1	0	0	0	0	0	0	1	0			0		450
1	1	3	1	1	1	R	2	2	7	2	2	6	2	1	1	0.6	3.5	0.5	4.6	9	2	28000	0	28000	0	0	1	2	1	4	Throat cancer	0	1	0 1 2	1	1	1	0	0	0	0	7	2	28	2	0		150
1	0	2	1	0	1	U	2	0	7	1	1	4	1	0	0	0.3	2.5		2.8	5	1	28000	0	28000	0	1	1	2	1	4	Mouth cancer	2	2	1		1	0	0	0	0	0			3	0	0		200	60000
1	1	0	1	0	1	R	2	0	0	1	1	2	0	2	2	0.3	1.5	1	2.8	5	1	40000	0	30000	10000	0	0	3	2	1		2	0	0 1	1	1	0	0	0	0	0	8	2	8	0	0		300	7500
1	1	0	1	0	1	U	3	7	7	1	1	3	0	1	1	0.3	2	0.5	2.8	5	1	65000	1	65000	0	0	1	1	0	0		2	0	0 1 2	1	1	1	0	0	0	0	16	3	20	1	0		250	30000
1	1	0	1	0	0	U	2	7	7	2	2	2	0	1	1	0.6	1.5	0.5	2.6	5	1	25000	0	25000	0	0	1	5	3	4	Brain tumor	3	1	2		0	1	0	0	0	0					0		2000
1	1	2	0	1	0	U	1	8	7	1	1	3	0	0	0	0.3	2		2.3	4	0	50000	0	40000	10000	1	1	3	2	4	Colon cancer	2	3	0 4	1	0	0	0	1	0	0	7	2			0		200
0	1	3	0	1	0	R	2	1	7	4	3	7	2	1	1	1.2	4	0.5	5.7	12	2	50000	0	40000	10000	1	1	1	0	2		3	2	0 1	1	1	0	0	0	0	0	5	1	5	0	0		300	35000
0	1	0	1	1	1	R	2	3	7	1	1	2	0	2	2	0.3	1.5	1	2.8	5	1	50000	0	40000	10000	1	1	3	2	0		1	0	0 1	1	1	0	0	0	0	0	9	2	9	0	0		600	35000
0	1	2	1	0	1	R	2	0	7	1	1	3	0	0	0	0.3	2		2.3	4	0	5000	0	5000	0	1	1	2	1	4	Neck cancer	2	0	4		0	0	0	1	0	0					0		400	7000
2	1	2	3	1	0	R	0	7	7	0	0	0	0	1	1			0.5	0.5	1	0	0	0	25000	-25000	1	1	2	1	4	Foodpipe cancer	2	3	0 4	1	0	0	0	1	0	0	1	0			1	Diabetes	350
0	1	2	1	0	1	R	1	1	7	2	2	2	0	0	0	0.6	1.5		2.1	4	0	18000	0	18000	0	1	1	1	0	0		2	1	0	1	0	0	0	0	0	0	4	1			0		1750	140000
1	1	2	1	0	1	U	3	0	7	0	0	7	2	0	0		4		4	7	1	48000	0	48000	0	0	1	5	3	2		2	2	6		0	0	0	0	0	1					0		200	30000
1	1	2	1	0	0	U	2	7	7	1	1	5	1	2	2	0.3	3	1	4.3	8	1	33000	0	33000	0	0	1	1	0	4	Rectum cancer	2	1	0 1 2	1	1	1	0	0	0	0	7	2	28	2	0		400
1	1	2	1	0	1	U	2	0	7	0	0	7	2	2	2		4	1	5	9	2	45000	0	45000	0	0	1	1	0	0		3	2	0 2	1	0	1	0	0	0	0	4	1			0		250
1	1	0	1	0	0	U	1	0	7	0	0	4	1	1	1		2.5	0.5	3	5	1	55000	1	55000	0	0	1	1	0	4	Ovarian cancer	1	2	0 2	1	0	1	0	0	0	0	9	2			0		350
2	1	0	1	2	1	U	2	2	5	0	0	1	0	2	2		1	1	2	3	0	60000	1	50000	10000	1	1	2	1	0		0	1	0 5	1	0	0	0	0	1	0	9	2			0		250	10000
1	1	0	1	0	0	R	3	7	7	0	0	3	0	0	0		2		2	3	0	100000	1	80000	20000	0	1	2	1	0		0	1	0 5	1	0	0	0	0	1	0	8	2			0		100	12000
0	1	2	1	1	1	R	3	7	7	1	1	2	0	2	2	0.3	1.5	1	2.8	5	1	80000	1	70000	10000	1	1	3	2	4	Uterine cancer	1	0	0 3	1	0	0	1	0	0	0	8	2			0		100	12000
2	0	1	1	0	1	U	1	7	7	2	2	2	0	1	1	0.6	1.5	0.5	2.6	5	1	40000	0	30000	10000	0	1	3	2	3		1	1	0 5	1	0	0	0	0	1	0	8	2			0		100	8000
1	0	1	1	0	1	U	1	7	7	2	2	2	0	1	1	0.6	1.5	0.5	2.6	5	1	35000	0	25000	10000	0	1	3	2	3		1	0	0	1	0	0	0	0	0	0	8	2			0		200	10000
1	1	0	1	0	0	U	1	7	8	0	0	3	0	1	1		2	0.5	2.5	4	0	50000	0	50000	0	0	1	4	3	0		3	1	0 1 2	1	1	1	0	0	0	0	4	1	3	0	1		250	35000
1	1	0	1	0	0	U	2	0	7	0	0	2	0	0	0		1.5		1.5	2	0	75000	1	60000	15000	1	1	5	3	1		0	0	6		0	0	0	0	0	1					0		200	10000
1	1	2	1	2	1	U	1	4	8	1	1	3	0	0	0	0.3	2		2.3	4	0	40000	0	40000	0	1	1	5	3	0		3	2	0	1	0	0	0	0	0	0	4	1			0		850	4000
1	1	0	1	0	0	U	1	7	7	0	0	3	0	0	0		2		2	3	0	45000	0	45000	0	0	1	2	1	4	Ovarian cancer	3	0	0	1	0	0	0	0	0	0	3	0			0		200	40000
2	1	0	1	1	0	U	3	7	7	5	3	6	2	2	2	1.5	3.5	1	6	13	2	30000	0	80000	-50000	1	1	2	1	0		3	0	0	1	0	0	0	0	0	0	3	0			1	CVD,hernia, osteoporosis	3500	2100
2	1	0	1	0	0	U	3	0	7	3	3	7	2	0	0	0.9	4		4.9	10	2	150000	1	100000	50000	1	1	1	0	0		2	2	0 4	1	0	0	0	1	0	0	13	3			1	Hypertension	3200	0
1	1	2	1	0	1	U	1	0	7	1	1	4	1	1	1	0.3	2.5	0.5	3.3	6	1	50000	0	60000	-10000	0	1	5	3	1		3	3	0	1	0	0	0	0	0	0	2	0			0		2400	0
2	1	0	1	0	0	U	1	7	7	2	2	4	1	2	2	0.6	2.5	1	4.1	8	1	150000	1	60000	90000	1	1	1	0	4	Ovarian cancer	2	2	0 2	1	0	1	0	0	0	0	5	1			0		150	60000
2	0	0	1	1	1	U	3	3	5	0	0	6	2	1	1		3.5	0.5	4	7	1	40000	0	40000	0	1	1	2	1	0		2	2	0	1	0	0	0	0	0	0	14	3			0		600	100000
2	1	2	0	2	0	U	1	2	5	0	0	4	1	1	1		2.5	0.5	3	5	1	35000	0	35000	0	1	1	1	0	4	Ovarian cancer	1	2	0	1	0	0	0	0	0	0	12	3			0		850	50000
2	0	1	1	2	1	R	2	2	5	1	1	5	1	1	1	0.3	3	0.5	3.8	7	1	50000	0	50000	0	1	1	2	1	2		3	2	0 1	1	1	0	0	0	0	0	4	1	10	0	0		850	50000
1	0	0	1	1	1	R	1	0	7	1	1	2	0	1	1	0.3	1.5	0.5	2.3	4	0	30000	0	30000	0	0	1	2	1	4	Lymphoma	2	0	0	1	0	0	0	0	0	0	5	1			0		2800	1500
0	1	1	0	2	0	U	1	6	6	0	0	4	1	0	0		2.5		2.5	4	0	35000	0	35000	0	1	1	3	2	4	Bone cancer	2	0	0	1	0	0	0	0	0	0	11	3			0		1700	115000
1	1	0	1	0	0	U	3	7	7	1	1	5	1	0	0	0.3	3		3.3	6	1	100000	1	50000	50000	0	1	1	0	4	Neck cancer	3	0	0	1	0	0	0	0	0	0	1	0			0		2550	150000
2	0	1	1	0	1	R	2	0	7	2	2	5	1	2	2	0.6	3	1	4.6	9	2	55000	1	45000	10000	1	1	1	0	2		3	0	0	1	0	0	0	0	0	0	6	1			0		1500	18750
0	1	2	0	1	0	U	1	4	7	1	1	4	1	0	0	0.3	2.5		2.8	5	1	100000	1	50000	50000	1	1	3	2	1		2	0	0 2	1	0	1	0	0	0	0	3	0			0		3300	0
1	1	0	1	2	0	U	3	3	3	1	1	3	0	0	0	0.3	2		2.3	4	0	80000	1	40000	40000	0	1	1	0	0		3	1	0	1	0	0	0	0	0	0	6	1			0		2550	30000
1	0	2	1	0	0	U	1	4	4	0	0	5	1	0	0		3		3	5	1	50000	0	40000	10000	1	1	1	0	4	Rectum cancer	0	2	0	1	0	0	0	0	0	0	2	0			0		850	30000
0	1	0	1	2	0	U	1	2	2	2	2	4	1	1	1	0.6	2.5	0.5	3.6	7	1	35000	0	35000	0	1	1	2	1	0		2	2	0	1	0	0	0	0	0	0	8	2			0		3400	30000
1	1	2	1	2	0	U	2	3	7	2	2	5	1	2	2	0.6	3	1	4.6	9	2	45000	0	50000	-5000	1	0	1	0	0		3	0	0 2	1	0	1	0	0	0	0	2	0			0		1360	0
2	1	2	1	0	1	R	3	7	7	0	0	5	1	0	0		3		3	5	1	55000	1	55000	0	1	1	2	1	4	Stomach cancer	2	0	0 2	1	0	1	0	0	0	0	3	0			1	Diabetese, asthma	1700	0
2	0	2	1	0	0	R	3	0	7	5	3	8	2	1	1	1.5	4.5	0.5	6.5	14	2	180000	1	50000	130000	1	1	1	0	4	Neck cancer	2	2	0 1	1	1	0	0	0	0	0	9	2	10	0	0		850	20000
0	1	2	0	2	0	U	1	3	3	0	0	3	0	0	0		2		2	3	0	20000	0	20000	0	1	1	2	1	0		3	0	0	1	0	0	0	0	0	0	7	2			0		2550	100000
2	1	3	1	0	1	U	2	7	7	0	0	3	0	2	2		2	1	3	5	1	15000	0	15000	0	1	1	4	3	2		1	0	0 1	1	1	0	0	0	0	0	5	1	28	2	1	Thyroid	1500	0
1	1	2	1	2	0	U	1	4	7	0	0	4	1	0	0		2.5		2.5	4	0	45000	0	40000	5000	1	1	1	0	0		2	1	0 2	1	0	1	0	0	0	0	17	3			0		150
2	1	2	1	0	1	R	1	0	0	7	3	5	1	1	1	2.1	3	0.5	5.6	13	2	25000	0	25000	0	0	1	3	2	4	Neck cancer	2	2	0 1	1	1	0	0	0	0	0	5	1	35	2	0		850	150000
1	1	2	1	1	1	U	1	7	7	0	0	6	2	1	1		3.5	0.5	4	7	1	30000	0	45000	-15000	1	1	4	3	1		0	1	0 2	1	0	1	0	0	0	0	2	0			1	Thyroid	1700	0
0	0	2	0	2	1	U	1	3	7	0	0	5	1	1	1		3	0.5	3.5	6	1	100000	1	100000	0	0	1	2	1	4	Rectum cancer	3	2	0 2	1	0	1	0	0	0	0	2	0			0		1650	3000
0	1	1	1	1	1	R	2	3	7	2	2	4	1	1	1	0.6	2.5	0.5	3.6	7	1	35000	0	40000	-5000	1	1	5	3	4	Blood cancer	2	0	0	1	0	0	0	0	0	0	5	1			0		4120	0
1	1	2	1	1	0	U	2	7	7	1	1	4	1	0	0	0.3	2.5		2.8	5	1	60000	1	20000	40000	1	1	1	0	1		2	1	0 1	1	1	0	0	0	0	0	9	2	10	0	0		850	150000
2	0	0	1	2	0	U	1	2	7	0	0	4	1	1	1		2.5	0.5	3	5	1	50000	0	50000	0	1	1	2	1	4	Colon cancer	0	0	0 1 2	1	1	1	0	0	0	0	7	2	1	0	1	Diabetes	825	0
1	0	1	1	1	0	U	2	4	4	1	1	4	1	0	0	0.3	2.5		2.8	5	1	50000	0	30000	20000	0	1	1	0	4	Liver cancer	3	3	0 2	1	0	1	0	0	0	0	2	0			1	Diabetese mellitus, hypothyroidism	850	30000
1	1	1	1	0	0	U	1	0	7	1	1	6	2	0	0	0.3	3.5		3.8	7	1	40000	0	35000	5000	1	1	2	1	1		0	1	0 2	1	0	1	0	0	0	0	33	3			1	Thyroid	4800	10000
2	1	0	1	0	0	U	2	3	7	2	2	6	2	0	0	0.6	3.5		4.1	8	1	80000	1	20000	60000	1	1	2	1	0		1	2	0	1	0	0	0	0	0	0	9	2			1	Diabetes	850	55000
2	0	0	1	0	0	U	1	0	0	1	1	3	0	1	1	0.3	2	0.5	2.8	5	1	15000	0	15000	0	1	1	4	3	2		3	1	0	1	0	0	0	0	0	0	5	1			0		4500	55000
1	1	2	1	2	1	U	1	7	7	0	0	3	0	0	0		2		2	3	0	200000	1	150000	50000	1	1	1	0	1		2	1	0	1	0	0	0	0	0	0	1	0			1	DM, hypertension	6000	5000
1	1	1	1	1	0	U	2	7	7	1	1	4	1	0	0	0.3	2.5		2.8	5	1	120000	1	20000	100000	1	1	1	0	4	Lymphoma	2	1	0	1	0	0	0	0	0	0	6	1			0		850	50000
0	1	2	1	1	0	R	2	2	2	1	1	2	0	2	2	0.3	1.5	1	2.8	5	1	70000	1	20000	50000	0	1	2	1	0		3	1	0	1	0	0	0	0	0	0	3	0			0		850	50000
1	1	2	0	0	1	R	1	0	7	0	0	1	0	0	0		1		1	1	0	20000	0	20000	0	1	1	1	0	1		2	2	0	1	0	0	0	0	0	0	8	2			0		850	20900
0	0	1	1	1	0	U	2	2	2	1	1	2	0	0	0	0.3	1.5		1.8	3	0	70000	1	20000	50000	1	1	1	0	2		3	1	0	1	0	0	0	0	0	0	2	0			0		850	50000
1	1	1	1	1	1	U	2	3	7	0	0	4	1	0	0		2.5		2.5	4	0	30000	0	30000	0	0	1	5	3	4	Rectum cancer	3	1	0	1	0	0	0	0	0	0	9	2			0		850	0
2	0	0	1	2	0	U	2	4	7	0	0	4	1	0	0		2.5		2.5	4	0	40000	0	40000	0	1	1	2	1	4	Lymphoma	1	0	0	1	0	0	0	0	0	0	6	1			1	Thyroid	3400	75000
1	1	0	1	1	0	U	1	7	7	0	0	4	1	1	1		2.5	0.5	3	5	1	40000	0	40000	0	1	1	3	2	0		3	0	0	1	0	0	0	0	0	0	7	2			0		2475	0
2	0	0	1	2	1	R	2	2	5	1	1	4	1	2	2	0.3	2.5	1	3.8	7	1	40000	0	45000	-5000	1	1	1	0	2		3	2	0	1	0	0	0	0	0	0	4	1			1	CVD	5275	0
1	1	1	1	1	0	U	2	4	4	1	1	4	1	0	0	0.3	2.5		2.8	5	1	50000	0	30000	20000	0	1	1	0	4	Lungs, liver and gallbladder cancer	3	3	0 2	1	0	1	0	0	0	0	2	0			1	DM hypothyroidism	850	30000
2	1	1	1	0	1	U	1	7	7	0	0	3	0	2	2		2	1	3	5	1	50000	0	30000	20000	1	1	2	1	4	Gall bladder cancer	1	2	0	1	0	0	0	0	0	0	19	3			0		4800	60000
2	1	1	1	0	1	U	1	0	7	0	0	3	0	1	1		2	0.5	2.5	4	0	25000	0	25000	0	1	1	3	2	0		1	2	0 1	1	1	0	0	0	0	0	5	1	2	0	0		1700	20000
1	1	3	1	0	1	R	1	4	7	0	0	4	1	1	1		2.5	0.5	3	5	1	30000	0	30000	0	1	1	3	2	4	Brain tumor	0	1	0 1 2	1	1	1	0	0	0	0	24	3	10	0	1	Thyroid	3000	25000
0	0	0	0	2	1	U	2	4	4	0	0	4	1	0	0		2.5		2.5	4	0	90000	1	40000	50000	1	1	5	3	4	Salivary gland cancer	3	3	1 2 3		1	1	1	0	0	0			30	2	0		1000	60000
2	0	2	1	1	0	U	2	4	4	2	2	4	1	2	2	0.6	2.5	1	4.1	8	1	50000	0	50000	0	1	1	3	2	2		1	3	0 1	1	1	0	0	0	0	0	6	1	30	2	1	BP	2000	50000
2	1	2	3	0	0	U	1	0	0	2	2	2	0	1	1	0.6	1.5	0.5	2.6	5	1	20000	0	10000	10000	0	1	1	0	2		1	2	0	1	0	0	0	0	0	0	6	1			1	BP	440	26930
2	1	2	1	0	0	U	2	4	7	2	2	2	0	1	1	0.6	1.5	0.5	2.6	5	1	100000	1	80000	20000	0	1	2	1	2		0	0	0	1	0	0	0	0	0	0	7	2			0		1700	25000
2	0	2	1	1	0	U	1	8	8	2	2	4	1	0	0	0.6	2.5		3.1	6	1	30000	0	30000	0	1	1	1	0	2		3	0	4		0	0	0	1	0	0					0		840	50000
0	1	2	1	0	0	U	1	0	7	2	2	2	0	0	0	0.6	1.5		2.1	4	0	30000	0	30000	0	1	1	1	0	0		0	1	0 1	1	1	0	0	0	0	0	5	1	2	0	0		4200	20000
2	1	2	1	0	0	U	3	7	4	2	2	4	1	2	2	0.6	2.5	1	4.1	8	1	25000	0	25000	0	0	1	3	2	4	Stomach cancer	2	2	0	1	0	0	0	0	0	0	7	2			1	Arthritis	1700	0
2	1	3	1	0	1	R	3	7	7	6	3	4	1	2	2	1.8	2.5	1	5.3	12	2	400000	1	200000	200000	1	1	2	1	4	Stomach cancer	3	2	2		0	1	0	0	0	0					0		850	90000
1	1	0	1	0	1	U	2	7	7	0	0	4	1	0	0		2.5		2.5	4	0	80000	1	20000	60000	1	1	1	0	4	Ovarian cancer	1	2	0	1	0	0	0	0	0	0	12	3			0		3400	18000
2	0	3	1	0	1	R	3	7	7	0	0	5	1	2	2		3	1	4	7	1	80000	1	30000	50000	1	0	4	3	2		3	3	4		0	0	0	1	0	0					0
1	0	0	1	1	1	U	3	4	4	0	0	4	1	0	0		2.5		2.5	4	0	80000	1	80000	0	1	1	2	1	4	Urine bladder cancer	1	0	4		0	0	0	1	0	0					0		850	600
1	1	0	1	1	1	U	1	7	7	0	0	4	1	0	0		2.5		2.5	4	0	35000	0	35000	0	1	1	2	1	0		2	1	0	1	0	0	0	0	0	0	2	0			0		4800	30000
0	0	2	0	2	0	U	3	6	6	0	0	6	2	0	0		3.5		3.5	6	1	60000	1	30000	30000	1	1	5	3	4	Neck cancer	3	2	0 1	1	1	0	0	0	0	0	3	0	1	0	0		2550	35000
2	0	0	1	0	0	U	2	4	7	2	2	3	0	1	1	0.6	2	0.5	3.1	6	1	80000	1	30000	50000	1	1	1	0	2		2	2	0	1	0	0	0	0	0	0	6	1			0		1700	45000
1	1	0	1	0	0	U	2	3	3	0	0	2	0	0	0		1.5		1.5	2	0	70000	1	30000	40000	1	1	1	0	4	Salivary gland cancer	2	1	0	1	0	0	0	0	0	0	6	1			1	BP	1700	22500
0	0	0	0	2	0	U	3	3	3	0	0	3	0	1	1		2	0.5	2.5	4	0	120000	1	80000	40000	1	1	1	0	4	Gall bladder cancer	3	2	0	1	0	0	0	0	0	0	1	0			0		1700	60000
0	1	0	1	1	0	U	2	7	7	1	1	4	1	0	0	0.3	2.5		2.8	5	1	70000	1	70000	0	0	1	1	0	4	Hypopharynx cancer	3	0	0 4	1	0	0	0	1	0	0	3	0			0		6500	35000
1	0	2	1	2	0	U	2	3	3	1	1	2	0	0	0	0.3	1.5		1.8	3	0	60000	1	50000	10000	0	1	1	0	3		2	1	0	1	0	0	0	0	0	0	6	1			0		1700	35000
1	1	0	1	1	0	U	3	2	2	0	0	4	1	0	0		2.5		2.5	4	0	90000	1	30000	60000	1	1	1	0	4	Ovarian cancer	2	1	0	1	0	0	0	0	0	0	9	2			1	Sugar	1700	55000
0	1	2	1	1	0	U	3	7	7	2	2	2	0	2	2	0.6	1.5	1	3.1	6	1	50000	0	30000	20000	1	1	1	0	4	Oesophagus cancer	3	0	0	1	0	0	0	0	0	0	2	0			0		1700	25000
0	0	2	1	1	1	U	2	8	8	1	1	2	0	0	0	0.3	1.5		1.8	3	0	40000	0	30000	10000	1	1	2	1	4	Pancrease cancer	3	1	0	1	0	0	0	0	0	0	2	0			0		1700	22000
2	1	2	1	1	0	U	2	4	4	1	1	4	1	1	1	0.3	2.5	0.5	3.3	6	1	80000	1	40000	40000	1	1	4	3	2		0	3	0	1	0	0	0	0	0	0	16	3			0		1700	55000
2	0	1	3	0	0	U	1	0	7	3	3	3	0	1	1	0.9	2	0.5	3.4	7	1	60000	1	30000	30000	1	1	3	2	4	Lymphoma	3	2	0	1	0	0	0	0	0	0	3	0			0		1680	22000
1	0	0	1	0	0	U	3	2	2	1	1	4	1	0	0	0.3	2.5		2.8	5	1	105000	1	50000	55000	0	1	1	0	4	Stomach cancer	2	1	0	1	0	0	0	0	0	0	8	2			0		1700	34300
0	0	1	1	1	0	U	2	3	3	1	1	2	0	2	2	0.3	1.5	1	2.8	5	1	70000	1	30000	40000	0	1	2	1	3		2	2	0	1	0	0	0	0	0	0	5	1			0		1700	28000
2	0	0	1	1	0	U	2	7	7	1	1	4	1	2	2	0.3	2.5	1	3.8	7	1	75000	1	75000	0	1	1	1	0	0		2	1	0 4	1	0	0	0	1	0	0	2	0			0		4500	15000
2	0	0	3	0	0	U	3	7	7	3	3	4	1	1	1	0.9	2.5	0.5	3.9	8	1	90000	1	50000	40000	1	1	2	1	4	Endometrium cancer	2	3	0	1	0	0	0	0	0	0	6	1			0		1700	22300
0	0	1	1	2	0	U	2	3	3	1	1	2	0	0	0	0.3	1.5		1.8	3	0	80000	1	50000	30000	0	1	1	0	4	Lymphoma	3	1	0	1	0	0	0	0	0	0	2	0			0		1700	21100
1	1	2	3	0	0	R	1	0	7	0	0	2	0	0	0		1.5		1.5	2	0	100000	1	65000	35000	1	1	3	2	4	Nasopharynx cancer	3	3	6		0	0	0	0	0	1					0		850	50000
2	0	0	1	1	0	U	3	4	4	3	3	6	2	0	0	0.9	3.5		4.4	9	2	150000	1	50000	100000	0	1	2	1	2		2	1	0	1	0	0	0	0	0	0	9	2			1	pressure	1700	22300
1	1	3	1	0	0	U	3	7	7	2	2	4	1	0	0	0.6	2.5		3.1	6	1	105000	1	50000	55000	0	1	1	0	4	Endometrium cancer	3	2	0	1	0	0	0	0	0	0	1	0			0		1700	65000
2	0	2	1	0	0	U	2	7	7	0	0	4	1	2	2		2.5	1	3.5	6	1	80000	1	50000	30000	1	1	2	1	4	Colon cancer	2	2	0	1	0	0	0	0	0	0	9	2			0		2550	25000
1	0	1	1	0	0	U	2	4	4	0	0	3	0	0	0		2		2	3	0	60000	1	50000	10000	1	1	1	0	4	Salivary gland cancer	2	2	0	1	0	0	0	0	0	0	4	1			1	BP	1700	21300
1	1	1	1	0	0	U	3	3	3	0	0	4	1	0	0		2.5		2.5	4	0	150000	1	50000	100000	0	1	2	1	0		2	1	0 2	1	0	1	0	0	0	0	8	2			0		1700	20900
2	0	2	1	0	0	U	2	7	7	1	1	3	0	2	2	0.3	2	1	3.3	6	1	75000	1	75000	0	0	1	2	1	2		3	0	0	1	0	0	0	0	0	0	2	0			0		6200	8000
1	1	1	1	2	0	U	1	3	7	0	0	4	1	0	0		2.5		2.5	4	0	45000	0	45000	0	0	1	1	0	1		3	1	0 4	1	0	0	0	1	0	0	2	0			0		5350	15000
1	1	2	1	1	0	U	3	4	7	0	0	4	1	1	1		2.5	0.5	3	5	1	85000	1	85000	0	1	1	2	1	1		2	1	0	1	0	0	0	0	0	0	3	0			0		6000	22000
2	1	0	3	0	0	U	3	7	7	0	0	6	2	1	1		3.5	0.5	4	7	1	160000	1	50000	110000	1	1	3	2	0		2	3	0 2	1	0	1	0	0	0	0	7	2			0		1700	25000
2	1	2	3	0	0	U	1	0	7	2	2	2	0	1	1	0.6	1.5	0.5	2.6	5	1	40000	0	30000	10000	1	1	2	1	2		1	2	0	1	0	0	0	0	0	0	6	1			1	Diabetes	440	26930
2	1	2	1	0	0	U	2	4	7	2	2	2	0	1	1	0.6	1.5	0.5	2.6	5	1	100000	1	60000	40000	0	1	2	1	2		0	3	0	1	0	0	0	0	0	0	7	2			0		1700	25000
2	0	2	1	1	0	U	2	4	7	2	2	4	1	2	2	0.6	2.5	1	4.1	8	1	50000	0	50000	0	1	1	3	2	2		1	3	0 1	1	1	0	0	0	0	0	6	1	30	2	1	BP	2000	37000
2	1	3	1	0	0	U	3	7	7	6	3	4	1	2	2	1.8	2.5	1	5.3	12	2	250000	1	100000	150000	1	1	2	1	4	Stomach cancer	3	2	2		0	1	0	0	0	0					1	Hyper thyroidism	2100	90000
1	1	0	1	0	0	U	2	7	7	1	1	5	1	0	0	0.3	3		3.3	6	1	70000	1	50000	20000	1	1	1	0	4	Ovarian cancer	1	2	0 2	1	0	1	0	0	0	0	12	3			0		2550	17000
1	1	3	1	1	1	U	1	4	4	0	0	4	1	1	1		2.5	0.5	3	5	1	30000	0	30000	0	1	1	3	2	4	Brain tumor	0	2	0 1 2	1	1	1	0	0	0	0	24	3	10	0	1	Thyroid	3000	40000
2	1	1	1	0	1	U	1	7	7	0	0	0	0	2	2			1	1	2	0	30000	0	30000	0	1	1	2	1	4	Gall bladder cancer	1	2	0	1	0	0	0	0	0	0	19	3			0		1700	47000
1	1	2	1	0	0	U	3	7	7	0	0	4	1	0	0		2.5		2.5	4	0	120000	1	50000	70000	1	1	1	0	2		3	2	0	1	0	0	0	0	0	0	2	0			0		1700	25700
0	0	1	0	2	0	U	2	6	6	0	0	4	1	0	0		2.5		2.5	4	0	100000	1	50000	50000	1	1	1	0	4	Salivary gland cancer	3	2	0	1	0	0	0	0	0	0	1	0			0		1700	75000
1	0	0	1	1	0	U	3	4	4	0	0	4	1	0	0		2.5		2.5	4	0	80000	1	80000	0	1	1	2	1	4	Bladder cancer	1	1	4		0	0	0	1	0	0					0		850	5000
2	1	0	1	0	1	U	1	7	7	2	2	2	0	2	2	0.6	1.5	1	3.1	6	1	50000	0	50000	0	1	1	3	2	1		3	1	0 1	1	1	0	0	0	0	0	5	1	25	2	0		2550	25000
1	0	1	1	0	0	U	2	0	7	0	0	4	1	0	0		2.5		2.5	4	0	40000	0	40000	0	1	1	4	3	3		2	2	0	1	0	0	0	0	0	0	4	1			0		1700	18500
1	1	1	1	0	1	U	2	7	7	0	0	4	1	2	2		2.5	1	3.5	6	1	60000	1	50000	10000	0	1	5	3	0		1	1	0 1 2	1	1	1	0	0	0	0	12	3	24	2	0		3400	34500
1	0	2	1	1	0	U	3	2	2	0	0	5	1	0	0		3		3	5	1	200000	1	50000	150000	0	1	2	1	4	Stomach cancer	3	1	0	1	0	0	0	0	0	0	1	0			0		1700	26300
0	1	2	1	1	0	U	1	7	7	2	2	2	0	0	0	0.6	1.5		2.1	4	0	30000	0	30000	0	1	1	1	0	0		3	1	0 1	1	1	0	0	0	0	0	5	1	2	0	0		2550	17500
1	1	0	1	1	0	U	1	7	7	0	0	4	1	1	1		2.5	0.5	3	5	1	60000	1	60000	0	1	1	3	2	4	Bronchial cancer	3	2	0	1	0	0	0	0	0	0	7	2			0		2550	15700
1	1	1	1	1	0	U	2	4	7	0	0	3	0	0	0		2		2	3	0	80000	1	50000	30000	1	1	2	1	4	Bladder cancer	3	1	0	1	0	0	0	0	0	0	1	0			0		1700	38700
2	0	0	1	0	0	U	2	4	7	0	0	8	2	2	2		4.5	1	5.5	10	2	100000	1	50000	50000	1	1	1	0	2		3	0	6		0	0	0	0	0	1					0		1700	17500
0	0	1	0	2	0	U	2	6	6	0	0	4	1	0	0		2.5		2.5	4	0	70000	1	50000	20000	1	1	1	0	4	Bone cancer	3	1	0	1	0	0	0	0	0	0	3	0			1	Piles	1700	7500
1	0	2	1	1	0	U	2	4	4	0	0	2	0	0	0		1.5		1.5	2	0	60000	1	60000	0	0	1	2	1	4	Mouth cancer	2	2	0	1	0	0	0	0	0	0	6	1			1	BP	1700	17500
1	1	0	1	2	0	U	3	2	2	1	1	5	1	0	0	0.3	3		3.3	6	1	150000	1	50000	100000	1	1	4	3	0		1	1	0 2	1	0	1	0	0	0	0	14	3			1	BP	1700	25700
2	0	1	3	0	0	U	3	7	7	1	1	6	2	1	1	0.3	3.5	0.5	4.3	8	1	150000	1	50000	100000	1	1	1	0	2		2	2	0	1	0	0	0	0	0	0	7	2			0		1700	21700
2	0	2	1	0	1	R	3	5	5	0	0	5	1	2	2		3	1	4	7	1	100000	1	50000	50000	1	1	4	3	3		3	3	0	1	0	0	0	0	0	0	3	0			1	BP	1700	17500
1	0	0	1	1	1	U	3	4	4	0	0	4	1	0	0		2.5		2.5	4	0	80000	1	80000	0	1	1	2	1	2		1	0	4		0	0	0	1	0	0					0		850	2600
2	1	2	1	0	1	U	3	7	7	2	2	5	1	2	2	0.6	3	1	4.6	9	2	100000	1	50000	50000	0	1	2	1	1		0	2	0 1 2	1	1	1	0	0	0	0	12	3	1	0	1	Diabetes	3000	20000
2	0	2	1	1	0	U	2	7	7	2	2	4	1	2	2	0.6	2.5	1	4.1	8	1	50000	0	50000	0	1	1	3	2	2		1	3	0 1	1	1	0	0	0	0	0	3	0	30	2	1	Diabetes, BP	2500	23500
0	0	0	0	2	1	U	3	4	4	0	0	4	1	0	0		2.5		2.5	4	0	80000	1	50000	30000	1	1	5	3	4	Mouth cancer	3	3	0	1	0	0	0	0	0	0	4	1			0		1700	12500
0	1	2	0	2	0	U	2	6	6	0	0	4	1	0	0		2.5		2.5	4	0	70000	1	50000	20000	1	1	1	0	4	Rectum cancer	2	1	0	1	0	0	0	0	0	0	5	1			1	Piles	1700	17500
0	1	0	1	2	0	U	2	3	3	1	1	2	0	0	0	0.3	1.5		1.8	3	0	80000	1	50000	30000	1	1	2	1	0		3	0	0	1	0	0	0	0	0	0	1	0			0		1700	38000
1	0	0	1	1	0	U	2	2	2	0	0	4	1	0	0		2.5		2.5	4	0	90000	1	90000	0	1	1	2	1	4	Pancrease cancer	2	1	0	1	0	0	0	0	0	0	8	2			0		1700	19500
1	1	1	1	0	0	U	3	7	7	0	0	4	1	0	0		2.5		2.5	4	0	192000	1	50000	142000	0	1	2	1	2		2	2	0	1	0	0	0	0	0	0	7	2			0		1700	27000
2	0	2	1	1	0	U	2	7	7	2	2	4	1	2	2	0.6	2.5	1	4.1	8	1	50000	0	50000	0	1	1	3	2	2		1	3	0 1	1	1	0	0	0	0	0	7	2	30	2	0		2550	22500
1	1	3	1	1	0	U	1	4	7	0	0	4	1	1	1		2.5	0.5	3	5	1	40000	0	40000	0	1	1	3	2	4	Stomach cancer	1	2	0	1	0	0	0	0	0	0	14	3			1	Thyroid	1700	35000
1	1	2	1	1	0	U	3	4	7	0	0	5	1	0	0		3		3	5	1	100000	1	50000	50000	1	1	1	0	1		3	2	0	1	0	0	0	0	0	0	3	0			0		1700	15800
1	1	0	1	0	1	U	2	2	2	0	0	3	0	0	0		2		2	3	0	100000	1	50000	50000	1	1	5	3	4	Rectum cancer	3	2	6		0	0	0	0	0	1					0		850	35000
0	0	2	1	1	1	U	2	4	4	4	3	4	1	2	2	1.2	2.5	1	4.7	10	2	70000	1	70000	0	1	1	3	2	3		2	2	0	1	0	0	0	0	0	0	4	1			0		1700	21300
0	0	0	1	2	0	U	2	3	3	2	2	2	0	2	2	0.6	1.5	1	3.1	6	1	70000	1	70000	0	0	1	2	1	2		2	0	0	1	0	0	0	0	0	0	7	2			0		1700	13750
[truncated: 173 more columns]
